# Supplementary material for: 3-Amino-1-methyl­pyrazin-1-ium iodide
Source: Acta Crystallogr Sect E Struct Rep Online. 2009 Dec 4;66(Pt 1):o60. doi: 10.1107/S1600536809051253 (PMC2980151; doi:10.1107/S1600536809051253)
Supplement: Supplementary file 1 [file e-66-00o60-sup1.cif]

##############################################################################
###                                                                        ###
###        Electronic paper (Acta Crystallographica Section E)             ###
###                                                                        ###
##############################################################################
#                                                                            #
# This CIF contains the data in a paper accepted for publication in Acta     #
# Crystallographica Section E. It conforms to the requirements of Notes      #
# for Authors for Section E, and has been peer reviewed under the auspices   #
# of the IUCr Commission on Journals.                                        #
#                                                                            #
# Full details of the Crystallographic Information File format               #
# are given in the paper "The Crystallographic Information File (CIF):       #
# a New Standard Archive File for Crystallography" by S. R. Hall, F. H.      #
# Allen and I. D. Brown [Acta Cryst. (1991), A47, 655-685].                  #
#                                                                            #
# The current version of the core CIF dictionary is obtainable from          #
# ftp://ftp.iucr.org/pub/cif_core.dic. The current version number is 2.4.    #
#                                                                            #
# Software is freely available for graphical display of the structure(s) in  #
# this CIF.  For information consult the CIF home page http://www.iucr.org/  #
# cif/home.html                                                              #
#                                                                            #
# This file may be used for bona fide research purposes within the           #
# scientific community so long as proper attribution is given to the journal # 
# article from which it was obtained.                                        #
#                                                                            #
##############################################################################
                                             
data_global
_audit_creation_method     SHELXTL-V6.0
_journal_date_recd_electronic     2009-11-24
_journal_date_accepted     2009-11-27
_journal_name_full     'Acta Crystallographica, Section E'
_journal_year     2010
_journal_volume     66
_journal_issue      1
_journal_page_first     o60
_journal_page_last     o60
_journal_paper_category     QO
_journal_coeditor_code     TK2585
_publ_contact_author_name
;
 Dr. Lough, Alan J.
;
_publ_contact_author_address
;
 Department of Chemistry
 University of Toronto
 Toronto
 Ontario
 Canada, M5S 3H6
;
_publ_contact_author_email     alough@chem.utoronto.ca
_publ_contact_author_fax     '416 978 8775'
_publ_contact_author_phone     '416 978 6275'
_publ_section_title
;
3-Amino-1-methylpyrazin-1-ium iodide
;
loop_
    _publ_author_name
    _publ_author_address
    'Foucher, Daniel'
;
Department of Chemistry and Biology,
Ryerson University,
Toronto, Ontario, M5B 2K3, Canada
;
    'Wylie, Stephen'
;
Department of Chemistry and Biology,
Ryerson University,
Toronto, Ontario, M5B 2K3, Canada
;
    'Macartney, Donal H.'
;
Department of Chemistry,
Queens University,
Kingston, Ontario, K7L 3N6, Canada
;
    'Lough, Alan J.'
;
Department of Chemistry,
University of Toronto,
Toronto, Ontario, M5S 3H6, Canada
;
_publ_section_synopsis     .
data_I
_chemical_name_systematic
;
3-Amino-1-methylpyrazin-1-ium iodide
;
_chemical_name_common     ?
_chemical_formula_moiety     'C5 H8 N3 +, I -'
_chemical_formula_sum     'C5 H8 I N3'
_chemical_formula_iupac     'C5 H8 N3 +, I -'
_chemical_formula_weight     237.04
_chemical_melting_point     ?
_symmetry_cell_setting     Monoclinic
_symmetry_space_group_name_H-M     'P 21/n'
_symmetry_space_group_name_Hall     '-P 2yn'
loop_
    _symmetry_equiv_pos_as_xyz
    'x, y, z'
    '-x+1/2, y+1/2, -z+1/2'
    '-x, -y, -z'
    'x-1/2, -y-1/2, z-1/2'
_cell_length_a     6.9759(5)
_cell_length_b     13.2966(15)
_cell_length_c     8.3668(9)
_cell_angle_alpha     90
_cell_angle_beta     90.951(7)
_cell_angle_gamma     90
_cell_volume     775.96(13)
_cell_formula_units_Z     4
_cell_measurement_reflns_used     3835
_cell_measurement_theta_min     4.1
_cell_measurement_theta_max     25.4
_cell_measurement_temperature     100.0(10)
_exptl_crystal_description     'needle'
_exptl_crystal_colour     'colourless'
_exptl_crystal_size_max     0.20
_exptl_crystal_size_mid     0.08
_exptl_crystal_size_min     0.06
_exptl_crystal_density_diffrn     2.029
_exptl_crystal_density_meas     ?
_exptl_crystal_density_method     'not measured'
_exptl_crystal_F_000     448
_exptl_absorpt_coefficient_mu     4.047
_exptl_absorpt_correction_type     multi-scan
_exptl_absorpt_process_details     'Denzo-SMN (Otwinowski & Minor, 1997)'
_exptl_absorpt_correction_T_min     0.498
_exptl_absorpt_correction_T_max     0.793
_exptl_special_details
;
;
_diffrn_ambient_temperature     100.0(10)
_diffrn_radiation_type     MoK\a
_diffrn_radiation_wavelength     0.71073
_diffrn_radiation_source     'fine-focus sealed tube'
_diffrn_radiation_monochromator     graphite
_diffrn_measurement_device_type     'Nonius KappaCCD'
_diffrn_measurement_method     '\f scans and \w scans with \k offsets'
_diffrn_detector_area_resol_mean     9
_diffrn_reflns_number     3835
_diffrn_reflns_av_R_equivalents     0.067
_diffrn_reflns_av_sigmaI/netI     0.068
_diffrn_reflns_theta_min     4.1
_diffrn_reflns_theta_max     25.4
_diffrn_reflns_theta_full     25.0
_diffrn_measured_fraction_theta_max     0.971
_diffrn_measured_fraction_theta_full     0.977
_diffrn_reflns_limit_h_min     -7
_diffrn_reflns_limit_h_max     7
_diffrn_reflns_limit_k_min     -16
_diffrn_reflns_limit_k_max     16
_diffrn_reflns_limit_l_min     -10
_diffrn_reflns_limit_l_max     10
_refine_special_details
;
Refinement of <i>F</i>^2^ against ALL reflections. The weighted <i>R</i>-factor
<i>wR</i> and goodness of fit <i>S</i> are based on <i>F</i>^2^, conventional
<i>R</i>-factors <i>R</i> are based on <i>F</i>, with <i>F</i> set to zero for
negative <i>F</i>^2^. The threshold expression of <i>F</i>^2^ >
\s(<i>F</i>^2^) is used only for calculating <i>R</i>-factors(gt) <i>etc</i>.
and is not relevant to the choice of reflections for refinement.
<i>R</i>-factors based on <i>F</i>^2^ are statistically about twice as large
as those based on <i>F</i>, and <i>R</i>- factors based on ALL data will be
even larger.
;
_reflns_number_total     1382
_reflns_number_gt     1020
_reflns_threshold_expression     'I>2\s(I)'
_refine_ls_structure_factor_coef     Fsqd
_refine_ls_matrix_type     full
_refine_ls_R_factor_all     0.059
_refine_ls_R_factor_gt     0.037
_refine_ls_wR_factor_gt     0.083
_refine_ls_wR_factor_ref     0.088
_refine_ls_goodness_of_fit_ref     0.92
_refine_ls_restrained_S_all     0.92
_refine_ls_number_reflns     1382
_refine_ls_number_parameters     92
_refine_ls_number_restraints     2
_refine_ls_hydrogen_treatment     mixed
_refine_ls_weighting_scheme     calc
_refine_ls_weighting_details
                 'calc w=1/[\s^2^(Fo^2^)+(0.0489P)^2^] where P=(Fo^2^+2Fc^2^)/3'
_atom_sites_solution_hydrogens     geom
_atom_sites_solution_primary     direct
_atom_sites_solution_secondary     difmap
_refine_ls_shift/su_max     ?
_refine_ls_shift/su_max_lt     0.001
_refine_ls_shift/su_mean     0.000
_refine_diff_density_max     1.16
_refine_diff_density_min     -1.33
_refine_ls_extinction_method     none
_refine_ls_extinction_coef     ?
loop_
    _atom_type_symbol
    _atom_type_description
    _atom_type_scat_dispersion_real
    _atom_type_scat_dispersion_imag
    _atom_type_scat_source
    'C' 'C' 0.0033 0.0016
                         'International Tables Vol C Tables 4.2.6.8 and 6.1.1.4'
    'H' 'H' 0.0000 0.0000
                         'International Tables Vol C Tables 4.2.6.8 and 6.1.1.4'
    'N' 'N' 0.0061 0.0033
                         'International Tables Vol C Tables 4.2.6.8 and 6.1.1.4'
    'I' 'I' -0.4742 1.8119
                         'International Tables Vol C Tables 4.2.6.8 and 6.1.1.4'
_computing_data_collection     'COLLECT (Nonius, 2002)'
_computing_cell_refinement     'Denzo-SMN (Otwinowski & Minor, 1997)'
_computing_data_reduction     'Denzo-SMN (Otwinowski & Minor, 1997)'
_computing_structure_solution     'SIR-92 (Altomare <i>et al.</i>,  1994)'
_computing_structure_refinement     'SHELXTL (Sheldrick, 2008)'
_computing_molecular_graphics     'PLATON (Spek, 2009)'
_computing_publication_material     'SHELXTL (Sheldrick, 2008)'
loop_
    _atom_site_type_symbol
    _atom_site_label
    _atom_site_fract_x
    _atom_site_fract_y
    _atom_site_fract_z
    _atom_site_U_iso_or_equiv
    _atom_site_adp_type
    _atom_site_calc_flag
    _atom_site_refinement_flags
    _atom_site_occupancy
    _atom_site_disorder_assembly
    _atom_site_disorder_group
    I I1 0.17537(5) 0.57745(3) 0.29944(5) 0.02643(18) Uani d . 1 . .
    N N1 0.3523(7) 0.1982(4) 0.6511(7) 0.0263(13) Uani d . 1 . .
    C C2 0.2488(10) 0.1169(5) 0.6907(8) 0.0283(15) Uani d . 1 . .
    H H2A 0.3060 0.0692 0.7613 0.034 Uiso calc R 1 . .
    C C3 0.0667(9) 0.0987(4) 0.6357(8) 0.0234(15) Uani d . 1 . .
    H H3A -0.0015 0.0405 0.6680 0.028 Uiso calc R 1 . .
    N N4 -0.0138(6) 0.1666(4) 0.5332(6) 0.0235(12) Uani d . 1 . .
    C C5 0.0814(8) 0.2476(5) 0.4871(7) 0.0255(15) Uani d . 1 . .
    H H5A 0.0258 0.2934 0.4126 0.031 Uiso calc R 1 . .
    C C6 0.2673(8) 0.2643(5) 0.5513(8) 0.0266(15) Uani d . 1 . .
    N N7 0.3625(8) 0.3480(4) 0.5128(8) 0.0309(14) Uani d D 1 . .
    H H1N 0.470(8) 0.362(6) 0.565(8) 0.04(2) Uiso d D 1 . .
    H H2N 0.309(11) 0.401(5) 0.467(10) 0.06(3) Uiso d D 1 . .
    C C8 -0.2119(8) 0.1506(5) 0.4716(9) 0.0317(17) Uani d . 1 . .
    H H8A -0.2840 0.2137 0.4786 0.048 Uiso calc R 1 . .
    H H8B -0.2747 0.0989 0.5355 0.048 Uiso calc R 1 . .
    H H8C -0.2078 0.1288 0.3598 0.048 Uiso calc R 1 . .
loop_
    _atom_site_aniso_label
    _atom_site_aniso_U_11
    _atom_site_aniso_U_22
    _atom_site_aniso_U_33
    _atom_site_aniso_U_12
    _atom_site_aniso_U_13
    _atom_site_aniso_U_23
    I1 0.0231(3) 0.0253(3) 0.0309(3) 0.00012(19) 0.00021(16) -0.0010(2)
    N1 0.024(3) 0.030(3) 0.025(3) -0.001(2) 0.000(2) -0.002(2)
    C2 0.035(4) 0.023(4) 0.026(4) -0.001(3) -0.002(3) -0.002(3)
    C3 0.023(3) 0.018(4) 0.030(4) -0.002(2) -0.001(3) -0.001(3)
    N4 0.015(3) 0.027(3) 0.029(3) 0.000(2) 0.000(2) -0.004(2)
    C5 0.026(3) 0.021(4) 0.029(4) 0.003(3) -0.004(3) -0.001(3)
    C6 0.025(3) 0.033(4) 0.022(4) 0.003(3) 0.000(3) -0.003(3)
    N7 0.028(3) 0.027(3) 0.037(4) 0.001(3) -0.003(3) 0.011(3)
    C8 0.019(3) 0.031(4) 0.045(5) 0.000(3) 0.001(3) -0.001(3)
_geom_special_details
;
All e.s.d.'s (except the e.s.d. in the dihedral angle between two l.s. planes)
are estimated using the full covariance matrix. The cell e.s.d.'s are taken
into account individually in the estimation of e.s.d.'s in distances, angles
and torsion angles; correlations between e.s.d.'s in cell parameters are only
used when they are defined by crystal symmetry. An approximate (isotropic)
treatment of cell e.s.d.'s is used for estimating e.s.d.'s involving l.s.
planes.
;
loop_
    _geom_bond_atom_site_label_1
    _geom_bond_atom_site_label_2
    _geom_bond_site_symmetry_2
    _geom_bond_distance
    _geom_bond_publ_flag
    N1 C6 . 1.344(8) ?
    N1 C2 . 1.344(8) ?
    C2 C3 . 1.366(9) ?
    C2 H2A . 0.9500 ?
    C3 N4 . 1.360(8) ?
    C3 H3A . 0.9500 ?
    N4 C5 . 1.326(8) ?
    N4 C8 . 1.482(7) ?
    C5 C6 . 1.413(8) ?
    C5 H5A . 0.9500 ?
    C6 N7 . 1.338(8) ?
    N7 H1N . 0.88(5) ?
    N7 H2N . 0.88(5) ?
    C8 H8A . 0.9800 ?
    C8 H8B . 0.9800 ?
    C8 H8C . 0.9800 ?
loop_
    _geom_angle_atom_site_label_1
    _geom_angle_atom_site_label_2
    _geom_angle_atom_site_label_3
    _geom_angle_site_symmetry_1
    _geom_angle_site_symmetry_3
    _geom_angle
    _geom_angle_publ_flag
    C6 N1 C2 . . 116.5(6) ?
    N1 C2 C3 . . 124.1(6) ?
    N1 C2 H2A . . 118.0 ?
    C3 C2 H2A . . 118.0 ?
    N4 C3 C2 . . 117.8(6) ?
    N4 C3 H3A . . 121.1 ?
    C2 C3 H3A . . 121.1 ?
    C5 N4 C3 . . 121.3(5) ?
    C5 N4 C8 . . 118.9(5) ?
    C3 N4 C8 . . 119.8(5) ?
    N4 C5 C6 . . 118.6(6) ?
    N4 C5 H5A . . 120.7 ?
    C6 C5 H5A . . 120.7 ?
    N7 C6 N1 . . 118.5(6) ?
    N7 C6 C5 . . 119.7(6) ?
    N1 C6 C5 . . 121.8(6) ?
    C6 N7 H1N . . 119(5) ?
    C6 N7 H2N . . 124(6) ?
    H1N N7 H2N . . 113(7) ?
    N4 C8 H8A . . 109.5 ?
    N4 C8 H8B . . 109.5 ?
    H8A C8 H8B . . 109.5 ?
    N4 C8 H8C . . 109.5 ?
    H8A C8 H8C . . 109.5 ?
    H8B C8 H8C . . 109.5 ?
loop_
    _geom_hbond_atom_site_label_D
    _geom_hbond_atom_site_label_H
    _geom_hbond_atom_site_label_A
    _geom_hbond_site_symmetry_A
    _geom_hbond_distance_DH
    _geom_hbond_distance_HA
    _geom_hbond_distance_DA
    _geom_hbond_angle_DHA
    N7 H2N I1 . 0.88(5) 2.88(5) 3.758(6) 173(7)
    N7 H1N I1 3_666 0.88(5) 2.82(5) 3.698(6) 173(7)
