# Supplementary material for: 3-Amino-1-methyl­pyrazin-1-ium iodide
Source: Acta Crystallogr Sect E Struct Rep Online. 2009 Dec 4;66(Pt 1):o60. doi: 10.1107/S1600536809051253 (PMC2980151; doi:10.1107/S1600536809051253)
Supplement: Supplementary file 2 [file e-66-00o60-Isup2.hkl]

# 
# h,k,l, Fc-squared, Fo-squared, sigma(Fo-squared) and status flag 
# 
data_I
_shelx_title ' k9996 in P2(1)/n' 
_shelx_refln_list_code          4 
_shelx_F_calc_maximum      177.61 
_exptl_crystal_F_000       448.00 
_reflns_d_resolution_high  0.8286 
 
loop_ 
 _symmetry_equiv_pos_as_xyz 
 'x, y, z' 
 '-x+1/2, y+1/2, -z+1/2' 
 '-x, -y, -z' 
 'x-1/2, -y-1/2, z-1/2' 
 
_cell_length_a     6.9759 
_cell_length_b    13.2966 
_cell_length_c     8.3668 
_cell_angle_alpha  90.000 
_cell_angle_beta   90.951 
_cell_angle_gamma  90.000 
 
_shelx_F_squared_multiplier     1.000 
 
loop_ 
 _refln_index_h 
 _refln_index_k 
 _refln_index_l 
 _refln_F_squared_calc 
 _refln_F_squared_meas 
 _refln_F_squared_sigma 
 _refln_observed_status 
   2   0   0    15386.79    14192.92    656.79 o 
   4   0   0      635.44      481.65     87.57 o 
   6   0   0     6084.37     5735.97    456.63 o 
   2   1   0     8807.96     8644.61    300.25 o 
   3   1   0    18375.51    17820.91    431.60 o 
   4   1   0     7143.23     7512.43    187.65 o 
   5   1   0     3844.27     4109.63    181.40 o 
   6   1   0      172.75      150.12    106.34 o 
   7   1   0      133.71        6.26    131.36 o 
   1   2   0    16765.23    15331.36    450.37 o 
   2   2   0     2325.17     2251.85     62.55 o 
   3   2   0      237.00      212.67     31.28 o 
   4   2   0      425.65      456.63     31.28 o 
   5   2   0     2968.13     3171.36     93.83 o 
   6   2   0     2053.76     1839.01    137.61 o 
   7   2   0     2732.24     2602.14    175.14 o 
   1   3   0     1804.38     1663.87     50.04 o 
   2   3   0    16908.46    15606.58    481.65 o 
   3   3   0      114.74       87.57     25.02 o 
   4   3   0    12647.35    12729.22    425.35 o 
   5   3   0      364.16      337.78     37.53 o 
   6   3   0      597.35      638.02     62.55 o 
   7   3   0        0.73      -50.04    137.61 o 
   0   4   0    10062.09     9069.96    444.12 o 
   1   4   0    24760.57    22906.34    675.56 o 
   2   4   0     1501.34     1351.11     50.04 o 
   3   4   0      471.73      444.12     31.28 o 
   4   4   0       27.47        6.26     31.28 o 
   5   4   0     2486.17     2764.77     87.57 o 
   6   4   0     1006.72     1088.40     56.30 o 
   7   4   0     3644.79     4278.52    156.38 o 
   1   5   0     1496.52     1294.81     43.79 o 
   2   5   0     1965.25     1701.40     62.55 o 
   3   5   0     6931.07     6561.65    187.65 o 
   4   5   0     5145.40     5323.13    175.14 o 
   5   5   0     3316.06     3196.38    112.59 o 
   6   5   0      228.62      262.72     56.30 o 
   7   5   0       51.94       68.81     62.55 o 
   0   6   0    19020.83    15856.79    644.28 o 
   1   6   0     1167.76     1038.35     37.53 o 
   2   6   0     6752.77     6592.92    200.16 o 
   3   6   0       27.28       31.28     31.28 o 
   4   6   0      845.24      769.38     50.04 o 
   5   6   0      916.64      919.51     75.06 o 
   6   6   0     2312.16     2452.02     81.32 o 
   7   6   0      287.34      381.56     75.06 o 
   1   7   0     5713.00     5248.07    287.74 o 
   2   7   0        1.96       12.51     31.28 o 
   3   7   0    13833.70    14411.85    362.80 o 
   4   7   0     1170.89     1138.44     62.55 o 
   5   7   0     3945.50     4291.03    150.12 o 
   6   7   0       23.44        0.00     43.79 o 
   7   7   0      217.73      193.91     81.32 o 
   0   8   0     5458.00     4941.56    300.25 o 
   1   8   0     8432.14     7506.17    268.97 o 
   2   8   0     1342.99     1194.73     50.04 o 
   3   8   0        0.52      -25.02     43.79 o 
   4   8   0      688.45      625.51     56.30 o 
   5   8   0     1313.65     1319.84     75.06 o 
   6   8   0     3478.93     3515.39    125.10 o 
   7   8   0     1487.04     1738.93    112.59 o 
   1   9   0       54.52       81.32     75.06 o 
   2   9   0     6027.69     5635.88    237.70 o 
   3   9   0      893.07      831.93     50.04 o 
   4   9   0     4987.03     5279.34    200.16 o 
   5   9   0       96.19       50.04     62.55 o 
   6   9   0      157.41      106.34     68.81 o 
   0  10   0       32.35       37.53     93.83 o 
   1  10   0     7154.72     6849.38    512.92 o 
   2  10   0       53.29       93.83     81.32 o 
   3  10   0      210.76      268.97     56.30 o 
   4  10   0       41.54       50.04     56.30 o 
   5  10   0     2227.99     2527.08    125.10 o 
   6  10   0       64.61       62.55     81.32 o 
   1  11   0      478.09      537.94    106.34 o 
   2  11   0     2987.12     3190.12    193.91 o 
   3  11   0     3000.30     2814.81    175.14 o 
   4  11   0     2933.00     2764.77    156.38 o 
   5  11   0      747.27      725.60     93.83 o 
   6  11   0      339.81      300.25    106.34 o 
   0  12   0     6574.19     6911.93    775.64 o 
   1  12   0      138.88      168.89     93.83 o 
   2  12   0      895.62      881.98    118.85 o 
   3  12   0       11.54       81.32    118.85 o 
   4  12   0      223.03      187.65    112.59 o 
   5  12   0      337.02      400.33    150.12 o 
   1  13   0      501.76      394.07    118.85 o 
   2  13   0       46.72        6.26    118.85 o 
   3  13   0     2702.51     3046.26    218.93 o 
   4  13   0       44.85      -37.53    193.91 o 
   0  14   0     2167.50     1845.27    243.95 o 
   1  14   0      239.99      262.72    125.10 o 
   2  14   0     1224.06     1200.99    150.12 o 
   3  14   0        4.44       81.32    143.87 o 
   4  14   0      269.90      175.14    175.14 o 
   1  15   0      552.87      431.60    156.38 o 
   2  15   0     1715.27     1776.46    187.65 o 
   0  16   0        0.20      131.36    225.19 o 
  -7   0   1     5640.22     4979.09    487.90 o 
  -5   0   1    10478.91    11015.31    631.77 o 
  -3   0   1      113.73      112.59     50.04 o 
   3   0   1      577.28      475.39     50.04 o 
   5   0   1     1902.60     1701.40    150.12 o 
   7   0   1     3651.78     3546.67    293.99 o 
  -7   1   1      356.87      319.01    143.87 o 
  -6   1   1        8.36       12.51    106.34 o 
  -5   1   1      599.52      469.14     93.83 o 
  -4   1   1     4825.79     4954.07    162.63 o 
  -3   1   1     4689.93     4678.85    118.85 o 
  -2   1   1    22069.43    20873.42    437.86 o 
   1   1   1     2489.02     2414.49    125.10 o 
   2   1   1     7795.08     7618.77    262.72 o 
   3   1   1      547.22      481.65     31.28 o 
   4   1   1    13860.09    14149.14    362.80 o 
   5   1   1     1506.07     1419.92     62.55 o 
   6   1   1     2435.62     2007.90    162.63 o 
   7   1   1      268.42      100.08    137.61 o 
  -7   2   1      972.98      719.34    150.12 o 
  -6   2   1     4150.59     3859.42    187.65 o 
  -5   2   1     3310.36     3640.49    112.59 o 
  -4   2   1     3120.65     3190.12     93.83 o 
  -3   2   1      730.88      688.07     25.02 o 
  -2   2   1      863.02      863.21     25.02 o 
  -1   2   1     9831.12     9263.87    231.44 o 
   1   2   1    10603.52    10095.80    425.35 o 
   2   2   1    14444.98    14561.98    575.47 o 
   3   2   1     3426.13     3540.41    143.87 o 
   4   2   1       90.83       93.83     18.77 o 
   5   2   1      953.45      913.25     56.30 o 
   6   2   1     4485.79     4466.17    175.14 o 
   7   2   1     1581.55     1388.64    156.38 o 
  -7   3   1      576.79      719.34    150.12 o 
  -6   3   1       52.99        0.00     37.53 o 
  -5   3   1     2233.89     2395.72     93.83 o 
  -4   3   1      991.67     1044.61     43.79 o 
  -3   3   1    20138.31    19159.51    387.82 o 
  -2   3   1      384.28      375.31     18.77 o 
  -1   3   1    25693.79    24057.29    688.07 o 
   0   3   1     1294.45     1313.58     68.81 o 
   1   3   1      716.43      719.34     43.79 o 
   2   3   1      343.44      325.27     31.28 o 
   3   3   1    13935.05    13948.97    481.65 o 
   4   3   1        7.01       31.28     31.28 o 
   5   3   1     6777.33     7306.01    175.14 o 
   6   3   1       22.76       25.02     37.53 o 
   7   3   1       92.44      162.63     50.04 o 
  -7   4   1      781.44      957.04     68.81 o 
  -6   4   1     7605.77     8463.21    262.72 o 
  -5   4   1     2954.18     3308.97    118.85 o 
  -4   4   1     4408.09     4572.51    106.34 o 
  -3   4   1       14.88       18.77     25.02 o 
  -2   4   1     1220.37     1094.65     31.28 o 
  -1   4   1     1041.43      957.04     31.28 o 
   0   4   1    22180.88    20154.08    800.66 o 
   1   4   1     1674.93     1545.02     75.06 o 
   2   4   1    13949.11    12497.78    506.67 o 
   3   4   1      266.14      231.44     31.28 o 
   4   4   1       67.66       56.30     31.28 o 
   5   4   1       68.13      106.34     50.04 o 
   6   4   1     3510.90     4015.80    137.61 o 
   7   4   1      420.26      506.67     56.30 o 
  -7   5   1      301.66      275.23     56.30 o 
  -6   5   1       85.78       75.06     68.81 o 
  -5   5   1      101.74      100.08     31.28 o 
  -4   5   1     3738.41     3684.28    106.34 o 
  -3   5   1     5711.36     5617.12    131.36 o 
  -2   5   1    12208.34    12160.00    275.23 o 
  -1   5   1     2959.67     2652.18     87.57 o 
   0   5   1     1292.11     1169.71     68.81 o 
   1   5   1      885.72      781.89     56.30 o 
   2   5   1     7338.10     7587.49    250.21 o 
   3   5   1     6444.57     6536.63    256.46 o 
   4   5   1     6986.19     7024.53    200.16 o 
   5   5   1     4761.18     4966.59    150.12 o 
   6   5   1     1837.35     1876.54     81.32 o 
   7   5   1       38.96       25.02     62.55 o 
  -7   6   1     2711.20     3308.97    143.87 o 
  -6   6   1      199.53      187.65     75.06 o 
  -5   6   1     3823.30     4028.31    131.36 o 
  -4   6   1       45.43       31.28     31.28 o 
  -3   6   1      705.20      725.60     37.53 o 
  -2   6   1      602.82      575.47     43.79 o 
  -1   6   1     7274.58     6686.75    250.21 o 
   0   6   1      869.50      738.11     56.30 o 
   1   6   1    19057.15    18183.71    656.79 o 
   2   6   1      272.94      275.23     37.53 o 
   3   6   1     3815.81     3846.91    131.36 o 
   4   6   1      185.56      175.14     37.53 o 
   5   6   1     4325.14     4572.51    137.61 o 
   6   6   1        7.55      -12.51     62.55 o 
   7   6   1     3201.78     3496.63    187.65 o 
  -7   7   1       44.28       -6.26     81.32 o 
  -6   7   1       34.44       12.51     50.04 o 
  -5   7   1       94.68       37.53     50.04 o 
  -4   7   1     7745.10     8238.03    262.72 o 
  -3   7   1     1197.62     1075.88     50.04 o 
  -2   7   1    11884.93    11415.64    419.09 o 
  -1   7   1      270.34      256.46     37.53 o 
   0   7   1     1528.80     1407.41     81.32 o 
   1   7   1      598.76      650.53     43.79 o 
   2   7   1     3106.21     2977.45    106.34 o 
   3   7   1      773.82      638.02     43.79 o 
   4   7   1     4451.34     4847.74    143.87 o 
   5   7   1     1047.62      969.55     56.30 o 
   6   7   1     1512.97     1582.55     87.57 o 
   7   7   1       21.08      -18.77     81.32 o 
  -7   8   1      768.81      731.85    106.34 o 
  -6   8   1     3488.22     3521.65    143.87 o 
  -5   8   1     2185.11     2120.49     81.32 o 
  -4   8   1      843.02      769.38     56.30 o 
  -3   8   1        7.23       56.30     68.81 o 
  -2   8   1      517.19      525.43     50.04 o 
  -1   8   1     4601.88     4234.73    193.91 o 
   0   8   1     4199.56     3834.40    143.87 o 
   1   8   1     7108.09     6936.95    293.99 o 
   2   8   1     3289.26     3240.16    118.85 o 
   3   8   1     1206.22     1150.95     62.55 o 
   4   8   1        0.15       93.83     50.04 o 
   5   8   1       77.12      106.34     68.81 o 
   6   8   1      561.56      606.75     68.81 o 
   7   8   1     1463.91     1670.12    112.59 o 
  -6   9   1        0.76      -56.30     62.55 o 
  -5   9   1     1022.26     1013.33     68.81 o 
  -4   9   1      146.75      106.34     75.06 o 
  -3   9   1     6028.34     5836.05    250.21 o 
  -2   9   1      967.19      888.23     93.83 o 
  -1   9   1     5365.57     5366.91    162.63 o 
   0   9   1       69.84       37.53     31.28 o 
   1   9   1      152.65      162.63     68.81 o 
   2   9   1      214.80      187.65     37.53 o 
   3   9   1     5774.22     5517.04    193.91 o 
   4   9   1     1835.79     1845.27     93.83 o 
   5   9   1     3132.13     3271.44    131.36 o 
   6   9   1       27.50       12.51     68.81 o 
  -6  10   1     2216.85     2333.17    137.61 o 
  -5  10   1       22.91       81.32     68.81 o 
  -4  10   1     1623.39     1620.08    131.36 o 
  -3  10   1       10.02       75.06     81.32 o 
  -2  10   1     1150.51     1226.01    106.34 o 
  -1  10   1       59.48       50.04     75.06 o 
   0  10   1     8426.18     7650.04    512.92 o 
   1  10   1       18.14       87.57     87.57 o 
   2  10   1     5486.08     5610.86    181.40 o 
   3  10   1      133.05      100.08     50.04 o 
   4  10   1       12.39       18.77     62.55 o 
   5  10   1       90.85       93.83     68.81 o 
   6  10   1     1938.62     2076.71    125.10 o 
  -6  11   1        5.56        0.00    106.34 o 
  -5  11   1      605.48      531.69     93.83 o 
  -4  11   1      780.43      694.32    100.08 o 
  -3  11   1     4393.46     4384.86    287.74 o 
  -2  11   1     2370.28     2295.64    150.12 o 
  -1  11   1     2420.89     2364.44    162.63 o 
   0  11   1       27.78       37.53     87.57 o 
   1  11   1      133.67       93.83     81.32 o 
   2  11   1      634.93      506.67     50.04 o 
   3  11   1     2500.12     2839.84    118.85 o 
   4  11   1     1254.04     1263.54     87.57 o 
   5  11   1     1566.55     1595.06     93.83 o 
   6  11   1      332.88      281.48     93.83 o 
  -5  12   1     1871.77     1945.35    131.36 o 
  -4  12   1      281.09      300.25    118.85 o 
  -3  12   1        4.43     -106.34    106.34 o 
  -2  12   1       70.31       -6.26    100.08 o 
  -1  12   1     1906.23     1801.48    137.61 o 
   0  12   1     1864.32     1920.33    131.36 o 
   1  12   1     6913.44     6955.72    494.16 o 
   2  12   1      987.07     1082.14    112.59 o 
   3  12   1      653.52      656.79     75.06 o 
   4  12   1        8.64       37.53     75.06 o 
   5  12   1      438.31      444.12     93.83 o 
  -4  13   1     1774.82     2101.73    262.72 o 
  -3  13   1       30.18      -50.04    125.10 o 
  -2  13   1     4761.06     4966.58    412.84 o 
  -1  13   1        9.20      -93.83    112.59 o 
   0  13   1      713.30      625.51    112.59 o 
   1  13   1       90.04       37.53    106.34 o 
   2  13   1     1290.48     1545.02    156.38 o 
   3  13   1        0.81       50.04    143.87 o 
   4  13   1     3707.13     3671.77    293.99 o 
  -4  14   1      174.71      275.23    137.61 o 
  -3  14   1       66.85        6.26    125.10 o 
  -2  14   1      101.15      225.19    143.87 o 
  -1  14   1     2256.01     2408.23    175.14 o 
   0  14   1     1126.40      875.72    131.36 o 
   1  14   1     1979.49     2089.22    193.91 o 
   2  14   1     1272.57     1363.62    175.14 o 
   3  14   1      543.38      525.43    156.38 o 
   4  14   1        0.34      -43.79    156.38 o 
  -2  15   1      153.17      250.21    156.38 o 
  -1  15   1     1269.20     1363.62    175.14 o 
   0  15   1      120.13      225.19    137.61 o 
   1  15   1       15.49       75.06    150.12 o 
   2  15   1      385.10      456.63    181.40 o 
  -6   0   2     5125.25     5567.08    356.54 o 
  -4   0   2    11984.35    12228.81    331.52 o 
  -2   0   2        4.84       -6.26     31.28 o 
   0   0   2     5222.85     5404.45    300.25 o 
   2   0   2    28366.12    27472.60   1795.23 o 
   4   0   2     1615.53     1532.51     68.81 o 
   6   0   2     2752.45     2821.07    156.38 o 
  -7   1   2     1763.17     1713.91    193.91 o 
  -6   1   2      309.24      350.29    112.59 o 
  -5   1   2      662.77      700.58     75.06 o 
  -4   1   2      541.84      506.67     31.28 o 
  -3   1   2    13428.24    13423.54    281.48 o 
  -2   1   2     5082.35     5216.79    137.61 o 
  -1   1   2    31544.62    30037.21   1226.01 o 
   0   1   2     9683.49     9670.45    381.56 o 
   1   1   2      593.38      763.13     37.53 o 
   2   1   2      163.26      162.63     25.02 o 
   3   1   2     8969.38     9420.25    312.76 o 
   4   1   2     1642.46     1532.51     93.83 o 
   5   1   2     7565.19     7731.36    663.05 o 
   6   1   2      671.94      619.26     62.55 o 
   7   1   2      538.87      537.94     37.53 o 
  -7   2   2     1315.81     1282.30    168.89 o 
  -6   2   2     1428.93     1532.51     62.55 o 
  -5   2   2     6149.88     7049.55    206.42 o 
  -4   2   2     1811.69     1782.72     50.04 o 
  -3   2   2     3756.43     3684.28    106.34 o 
  -2   2   2      414.06      431.60     25.02 o 
  -1   2   2    18523.13    17795.89    550.45 o 
   0   2   2    17914.90    17070.29    600.49 o 
   1   2   2    30016.80    29630.62    957.04 o 
   2   2   2     3696.94     3534.16    112.59 o 
   3   2   2    10478.41    11709.63    544.20 o 
   4   2   2      776.03      831.93     50.04 o 
   5   2   2       60.09       75.06     31.28 o 
   6   2   2      415.61      400.33     37.53 o 
   7   2   2     2495.30     2283.13    106.34 o 
  -7   3   2        1.52       18.77    156.38 o 
  -6   3   2      212.49      206.42    112.59 o 
  -5   3   2       28.86       43.79     68.81 o 
  -4   3   2     5989.34     6267.65    150.12 o 
  -3   3   2       23.51       25.02     25.02 o 
  -2   3   2    12909.67    12516.54    306.50 o 
  -1   3   2     1594.63     1688.89     56.30 o 
   0   3   2    11097.64    11071.60    387.82 o 
   1   3   2      312.50      344.03     25.02 o 
   2   3   2     1899.39     1901.56     81.32 o 
   3   3   2       28.86       -6.26     31.28 o 
   4   3   2    12093.52    13317.20    425.35 o 
   5   3   2        1.52      -31.28     31.28 o 
   6   3   2     3435.94     3296.46    125.10 o 
   7   3   2       77.15       31.28     75.06 o 
  -7   4   2     1536.42     1701.40     93.83 o 
  -6   4   2       67.69       25.02     62.55 o 
  -5   4   2     7457.58     8062.88    212.67 o 
  -4   4   2      714.29      744.36     37.53 o 
  -3   4   2     1416.91     1344.86     43.79 o 
  -2   4   2      441.71      512.92     31.28 o 
  -1   4   2     3171.46     3252.68    125.10 o 
   0   4   2     2218.27     2107.98     75.06 o 
   1   4   2    12531.49    11878.52    550.45 o 
   2   4   2     1855.95     1813.99     87.57 o 
   3   4   2     5298.79     5460.74    193.91 o 
   4   4   2      334.86      337.78     56.30 o 
   5   4   2       44.36       37.53     50.04 o 
   6   4   2       41.18       18.77     37.53 o 
   7   4   2     2423.53     2195.56    137.61 o 
  -7   5   2      764.54      888.23     93.83 o 
  -6   5   2       99.01      100.08    131.36 o 
  -5   5   2      585.59      550.45     37.53 o 
  -4   5   2     1584.36     1501.23     50.04 o 
  -3   5   2     7023.67     7193.42    175.14 o 
  -2   5   2    14725.32    14837.20    362.80 o 
  -1   5   2     7732.51     7493.66    268.97 o 
   0   5   2     2764.75     2664.69    100.08 o 
   1   5   2      870.49      957.04     56.30 o 
   2   5   2     1780.98     1776.46     87.57 o 
   3   5   2     3877.93     3909.47    162.63 o 
   4   5   2     3537.98     3565.43    125.10 o 
   5   5   2     2306.22     2458.27     93.83 o 
   6   5   2     1380.81     1319.84     75.06 o 
   7   5   2      407.97      319.01     68.81 o 
  -7   6   2       48.99       31.28     87.57 o 
  -6   6   2     5725.32     6142.55    262.72 o 
  -5   6   2      254.83      175.14     37.53 o 
  -4   6   2     6025.62     6273.91    187.65 o 
  -3   6   2      351.75      419.09     37.53 o 
  -2   6   2       31.62       31.28     25.02 o 
  -1   6   2       43.07       50.04     31.28 o 
   0   6   2    14799.75    14174.16    575.47 o 
   1   6   2      836.93      831.93     50.04 o 
   2   6   2    10242.85    10045.76    369.05 o 
   3   6   2      443.81      469.14     50.04 o 
   4   6   2     1612.17     1545.02     62.55 o 
   5   6   2       84.10       62.55     50.04 o 
   6   6   2     2375.76     2301.89     93.83 o 
   7   6   2      239.82      193.91     56.30 o 
  -7   7   2     1324.45     1601.32    193.91 o 
  -6   7   2       39.73       50.04     68.81 o 
  -5   7   2       15.63       18.77     50.04 o 
  -4   7   2      245.04      250.21     50.04 o 
  -3   7   2     5719.27     6029.96    156.38 o 
  -2   7   2     1995.99     2051.69     68.81 o 
  -1   7   2     8709.75     8725.93    268.97 o 
   0   7   2      583.52      669.30     68.81 o 
   1   7   2      903.81      813.17     68.81 o 
   2   7   2      139.79      112.59     50.04 o 
   3   7   2     6332.28     6449.05    218.93 o 
   4   7   2       90.90       93.83     50.04 o 
   5   7   2     5757.48     5623.38    218.93 o 
   6   7   2       21.81       43.79     62.55 o 
   7   7   2      810.21      819.42     75.06 o 
  -7   8   2      187.65      237.70    156.38 o 
  -6   8   2     1411.40     1369.88    112.59 o 
  -5   8   2     2194.82     2095.47    112.59 o 
  -4   8   2     3380.05     3496.63    125.10 o 
  -3   8   2      537.59      450.37     50.04 o 
  -2   8   2       12.12       25.02     37.53 o 
  -1   8   2      991.73      850.70     43.79 o 
   0   8   2     5880.86     5673.42    268.97 o 
   1   8   2     4941.92     4647.57    300.25 o 
   2   8   2     6568.13     6799.34    319.01 o 
   3   8   2     2818.29     2946.17    118.85 o 
   4   8   2      173.79      118.85     50.04 o 
   5   8   2        6.37      -37.53     62.55 o 
   6   8   2      521.35      587.98     68.81 o 
   7   8   2     1258.55     1382.39    112.59 o 
  -6   9   2      257.11      243.95     81.32 o 
  -5   9   2       19.80      -37.53     62.55 o 
  -4   9   2     2285.37     2057.94     93.83 o 
  -3   9   2      834.23      719.34     62.55 o 
  -2   9   2     8590.33     8144.20    369.05 o 
  -1   9   2     1268.47     1282.30     68.81 o 
   0   9   2     4129.60     4053.33    181.40 o 
   1   9   2      100.65      100.08     43.79 o 
   2   9   2     1237.34     1294.82     68.81 o 
   3   9   2      196.21      218.93     62.55 o 
   4   9   2     7480.44     7850.21    356.54 o 
   5   9   2      857.80      775.64     68.81 o 
   6   9   2     1965.85     1982.88    118.85 o 
  -6  10   2        3.27      -25.02     81.32 o 
  -5  10   2     3883.94     3878.19    200.16 o 
  -4  10   2      284.05      143.87     68.81 o 
  -3  10   2     2079.54     1951.61    100.08 o 
  -2  10   2       18.40        6.26     62.55 o 
  -1  10   2     1462.28     1313.58     75.06 o 
   0  10   2     1526.90     1401.15     81.32 o 
   1  10   2     6895.17     7093.33    237.70 o 
   2  10   2      229.17      231.44     56.30 o 
   3  10   2     2543.57     2595.89    112.59 o 
   4  10   2      117.80      100.08     62.55 o 
   5  10   2      143.51       93.83     75.06 o 
   6  10   2       34.70      -62.55    100.08 o 
  -5  11   2       61.43       18.77     87.57 o 
  -4  11   2      706.73      644.28     87.57 o 
  -3  11   2      839.94      781.89    106.34 o 
  -2  11   2     2957.24     2902.39    137.61 o 
  -1  11   2     2224.80     2001.65    112.59 o 
   0  11   2      938.57      731.85     68.81 o 
   1  11   2      148.98       81.32    112.59 o 
   2  11   2      351.92      281.48     62.55 o 
   3  11   2      890.17      806.91     68.81 o 
   4  11   2     1506.54     1463.70     87.57 o 
   5  11   2     1023.14     1019.59     93.83 o 
  -5  12   2      461.18      487.90    112.59 o 
  -4  12   2     1959.93     1857.78    125.10 o 
  -3  12   2       35.45       75.06    106.34 o 
  -2  12   2       30.07      -12.51    106.34 o 
  -1  12   2      344.04      306.50     62.55 o 
   0  12   2     1364.05     1219.75     68.81 o 
   1  12   2     1487.84     1369.88     75.06 o 
   2  12   2     3241.49     3515.39    131.36 o 
   3  12   2      326.90      400.33     62.55 o 
   4  12   2      144.22      118.85     75.06 o 
   5  12   2       33.37       62.55     87.57 o 
  -4  13   2       14.11        6.26    118.85 o 
  -3  13   2     2888.97     2927.41    212.67 o 
  -2  13   2        2.34       56.30    118.85 o 
  -1  13   2     3203.14     3021.23    243.95 o 
   0  13   2       25.63       50.04    118.85 o 
   1  13   2       14.00      -25.02    112.59 o 
   2  13   2       57.04       25.02    125.10 o 
   3  13   2     1945.86     2170.54    100.08 o 
   4  13   2        5.70       -6.26     81.32 o 
  -3  14   2       88.73       56.30    125.10 o 
  -2  14   2       70.08       62.55    125.10 o 
  -1  14   2      539.66      544.20    143.87 o 
   0  14   2     1613.17     1826.50    162.63 o 
   1  14   2      691.47      688.07    156.38 o 
   2  14   2     1692.81     1701.40    162.63 o 
   3  14   2      290.50      331.52    143.87 o 
  -2  15   2      915.75     1207.24    187.65 o 
  -1  15   2      525.51      569.22    156.38 o 
   0  15   2      518.76      681.81    175.14 o 
   1  15   2      106.26      131.36    150.12 o 
   2  15   2       96.07       12.51    150.12 o 
  -5   0   3     7407.13     8394.40    319.01 o 
  -3   0   3     8007.09     7969.05    325.27 o 
  -1   0   3     2978.72     3296.46    150.12 o 
   1   0   3    20743.13    20998.52   1294.81 o 
   3   0   3    14126.29    14318.02    881.98 o 
   5   0   3       59.87      106.34     75.06 o 
   7   0   3     1593.03     1463.70    143.87 o 
  -6   1   3     1993.82     2233.09     93.83 o 
  -5   1   3       47.63       37.53     31.28 o 
  -4   1   3     1545.17     1513.74     50.04 o 
  -3   1   3     2329.69     2452.02     68.81 o 
  -2   1   3    11836.65    11978.60    412.84 o 
  -1   1   3     3893.53     4003.29    131.36 o 
   0   1   3     7854.42     8137.94    325.27 o 
   1   1   3      494.78      494.16     31.28 o 
   2   1   3        2.22      -18.77     31.28 o 
   3   1   3     2497.58     2439.51    162.63 o 
   4   1   3     4896.15     5091.69    200.16 o 
   5   1   3     2032.88     2139.26    100.08 o 
   6   1   3     4344.68     4147.16    231.44 o 
   7   1   3      341.07      262.72     56.30 o 
  -6   2   3     4609.39     5241.81    231.44 o 
  -5   2   3     2396.31     2427.00     93.83 o 
  -4   2   3     5747.85     6011.19    187.65 o 
  -3   2   3     3580.94     3821.89     93.83 o 
  -2   2   3     1973.64     2176.79     68.81 o 
  -1   2   3      793.80      850.70     37.53 o 
   0   2   3     5719.23     5604.61    225.19 o 
   1   2   3     7277.99     7268.48    293.99 o 
   2   2   3     6847.09     6774.32    306.50 o 
   3   2   3     2248.39     2251.85     93.83 o 
   4   2   3     1697.85     1645.10     81.32 o 
   5   2   3       38.54       25.02     43.79 o 
   6   2   3       78.03       87.57     50.04 o 
   7   2   3      689.98      631.77     62.55 o 
  -6   3   3        1.93       12.51     56.30 o 
  -5   3   3      853.60      844.44     56.30 o 
  -4   3   3      165.90      187.65     56.30 o 
  -3   3   3     7177.82     7418.60    212.67 o 
  -2   3   3      993.45      988.31     37.53 o 
  -1   3   3    13497.13    13379.75    462.88 o 
   0   3   3      809.25      881.98     43.79 o 
   1   3   3     3474.33     3377.78    112.59 o 
   2   3   3      147.95      193.91     43.79 o 
   3   3   3     2843.42     2902.39    106.34 o 
   4   3   3      942.95      888.23     87.57 o 
   5   3   3    11060.81    12629.14    594.24 o 
   6   3   3       57.02       37.53     56.30 o 
   7   3   3     1840.81     1607.57    118.85 o 
  -6   4   3     1712.41     1976.63    106.34 o 
  -5   4   3      406.82      400.33     43.79 o 
  -4   4   3     8383.35     8994.90    275.23 o 
  -3   4   3     2374.56     2627.16     87.57 o 
  -2   4   3     2108.74     2183.05     68.81 o 
  -1   4   3      169.42      168.89     37.53 o 
   0   4   3     5879.17     5854.81    206.42 o 
   1   4   3     3175.87     3290.21    137.61 o 
   2   4   3    21161.95    22668.64    856.95 o 
   3   4   3      998.79     1013.33     62.55 o 
   4   4   3     3029.75     3083.79    131.36 o 
   5   4   3      171.45      187.65     50.04 o 
   6   4   3      492.72      387.82     56.30 o 
   7   4   3      300.08      325.27     62.55 o 
  -7   5   3     1027.00     1038.35    118.85 o 
  -6   5   3     1292.79     1144.69     81.32 o 
  -5   5   3       69.42       81.32     43.79 o 
  -4   5   3      247.19      231.44     43.79 o 
  -3   5   3     2476.01     2351.93     75.06 o 
  -2   5   3     7805.99     7787.65    187.65 o 
  -1   5   3    10012.36    10358.52    406.58 o 
   0   5   3     5216.20     5629.63    218.93 o 
   1   5   3     2079.36     2245.60    100.08 o 
   2   5   3      175.47      212.67     50.04 o 
   3   5   3      320.19      250.21     50.04 o 
   4   5   3     5450.99     5861.07    300.25 o 
   5   5   3     1516.76     1532.51     87.57 o 
   6   5   3     3077.25     3377.78    150.12 o 
   7   5   3      574.28      531.69     81.32 o 
  -7   6   3      728.28      781.89    125.10 o 
  -6   6   3      105.16       68.81     43.79 o 
  -5   6   3     6665.17     7587.49    243.95 o 
  -4   6   3      330.39      300.25     43.79 o 
  -3   6   3     4143.38     4240.99    112.59 o 
  -2   6   3        9.81      -25.02     37.53 o 
  -1   6   3      169.58      225.19     50.04 o 
   0   6   3      429.40      362.80     56.30 o 
   1   6   3    11926.04    12053.66    419.09 o 
   2   6   3      369.32      337.78     56.30 o 
   3   6   3     6663.96     7274.73    250.21 o 
   4   6   3       79.95      106.34     56.30 o 
   5   6   3      873.32      913.25     87.57 o 
   6   6   3       87.35       68.81     75.06 o 
   7   6   3     1236.75     1182.22     87.57 o 
  -7   7   3      200.45      237.70    156.38 o 
  -6   7   3     1156.73      975.80    112.59 o 
  -5   7   3        0.01       37.53     56.30 o 
  -4   7   3      634.05      594.24     62.55 o 
  -3   7   3      134.61       93.83     43.79 o 
  -2   7   3    10085.01    10583.70    293.99 o 
  -1   7   3     1103.81     1163.46     68.81 o 
   0   7   3     6502.67     6542.88    225.19 o 
   1   7   3      185.81      131.36     56.30 o 
   2   7   3        8.06       18.77     56.30 o 
   3   7   3      161.20      187.65     56.30 o 
   4   7   3     5527.49     5660.91    344.03 o 
   5   7   3      578.38      550.45     68.81 o 
   6   7   3     2696.31     2796.05    125.10 o 
   7   7   3       91.96       37.53    112.59 o 
  -6   8   3      667.27      694.32     75.06 o 
  -5   8   3     2224.94     2276.87    112.59 o 
  -4   8   3     2560.82     2527.08    100.08 o 
  -3   8   3     1937.66     1926.58     75.06 o 
  -2   8   3      455.22      400.33     43.79 o 
  -1   8   3      198.61      162.63     37.53 o 
   0   8   3     2023.56     2151.77    112.59 o 
   1   8   3     3702.99     3671.77    162.63 o 
   2   8   3     4748.81     4703.87    237.70 o 
   3   8   3     2770.25     2570.86    131.36 o 
   4   8   3      337.29      275.23     75.06 o 
   5   8   3        2.44      -50.04     87.57 o 
   6   8   3      282.27      237.70     87.57 o 
  -6   9   3       27.99      143.87    106.34 o 
  -5   9   3       27.15      -25.02     62.55 o 
  -4   9   3      242.13      187.65     62.55 o 
  -3   9   3     4527.17     4622.55    156.38 o 
  -2   9   3      914.65      907.00     56.30 o 
  -1   9   3     5295.57     5548.31    156.38 o 
   0   9   3     1695.92     1651.36     93.83 o 
   1   9   3     1065.22     1063.37     81.32 o 
   2   9   3        1.26      -18.77     62.55 o 
   3   9   3      393.69      350.29     75.06 o 
   4   9   3        8.20       12.51     68.81 o 
   5   9   3     2973.45     3227.65    156.38 o 
   6   9   3      268.08      206.42     93.83 o 
  -6  10   3     1768.83     1770.21    125.10 o 
  -5  10   3      104.68       93.83     87.57 o 
  -4  10   3     3031.24     3227.65    150.12 o 
  -3  10   3       40.00        6.26     75.06 o 
  -2  10   3      532.87      525.43     50.04 o 
  -1  10   3       29.41       56.30     37.53 o 
   0  10   3     3575.88     3302.72    181.40 o 
   1  10   3      155.54      206.42     68.81 o 
   2  10   3     6707.93     7112.10    293.99 o 
   3  10   3       74.26        0.00     75.06 o 
   4  10   3     1747.22     1520.00    125.10 o 
   5  10   3        1.37      -25.02     87.57 o 
   6  10   3      108.90       68.81    100.08 o 
  -5  11   3       75.16       18.77    100.08 o 
  -4  11   3      394.24      275.23     81.32 o 
  -3  11   3     1278.67     1182.22     93.83 o 
  -2  11   3     1964.88     1976.63    100.08 o 
  -1  11   3     5266.87     5329.38    212.67 o 
   0  11   3     1325.91     1263.54    100.08 o 
   1  11   3     1693.93     1626.34     87.57 o 
   2  11   3        0.44       12.51     62.55 o 
   3  11   3     1076.24      982.06     81.32 o 
   4  11   3      867.17      719.34    112.59 o 
   5  11   3     1640.32     1989.14    118.85 o 
  -5  12   3     1455.21     1488.72    131.36 o 
  -4  12   3      774.98      781.89    118.85 o 
  -3  12   3     1641.56     1613.83    106.34 o 
  -2  12   3       65.49       56.30     75.06 o 
  -1  12   3      272.28      262.72     87.57 o 
   0  12   3       77.70      -25.02     62.55 o 
   1  12   3     2942.79     2927.41    112.59 o 
   2  12   3      518.72      512.92     68.81 o 
   3  12   3     3469.27     3846.91    200.16 o 
   4  12   3      366.63      375.31    100.08 o 
  -4  13   3      278.76      293.99    112.59 o 
  -3  13   3       28.69       43.79    118.85 o 
  -2  13   3     3022.29     3171.36    193.91 o 
  -1  13   3        1.08      -50.04     75.06 o 
   0  13   3     3246.05     3277.70    187.65 o 
   1  13   3       62.06      100.08     68.81 o 
   2  13   3       13.58        0.00     62.55 o 
   3  13   3        2.80       12.51     75.06 o 
   4  13   3      949.68     1013.33    106.34 o 
  -3  14   3      765.32      769.38    137.61 o 
  -2  14   3      198.62      212.67    131.36 o 
  -1  14   3       43.18       43.79     81.32 o 
   0  14   3      295.60      225.19     68.81 o 
   1  14   3     2189.86     2539.59    231.44 o 
   2  14   3      557.04      600.49     87.57 o 
   3  14   3     1386.61     1813.99    125.10 o 
  -1  15   3     1684.62     1688.89    200.16 o 
   0  15   3      384.73      462.88    181.40 o 
   1  15   3      374.64      344.03    162.63 o 
  -6   0   4     1505.89     1238.52     75.06 o 
  -4   0   4    10112.25    10877.70    387.82 o 
  -2   0   4     4197.71     4434.90    193.91 o 
   0   0   4     4641.76     4979.09    243.95 o 
   2   0   4    14665.81    15756.71   1213.50 o 
   4   0   4     8654.16     9582.88    375.31 o 
   6   0   4       12.38      -31.28     75.06 o 
  -7   1   4     1867.83     1939.09    175.14 o 
  -6   1   4      321.66      281.48     37.53 o 
  -5   1   4     1095.94     1007.08     50.04 o 
  -4   1   4       25.41        6.26     31.28 o 
  -3   1   4     1612.68     1770.21     56.30 o 
  -2   1   4     3121.69     3296.46    106.34 o 
  -1   1   4    15248.71    15994.41    725.60 o 
   0   1   4     4081.48     4115.89    143.87 o 
   1   1   4     9260.75     9795.56    456.63 o 
   2   1   4      578.10      544.20     50.04 o 
   3   1   4       89.12      100.08     56.30 o 
   4   1   4     1324.53     1269.79     75.06 o 
   5   1   4     3346.11     3602.96    181.40 o 
   6   1   4     1183.73     1032.10    100.08 o 
   7   1   4     2312.17     2164.28    200.16 o 
  -7   2   4        1.42       12.51     56.30 o 
  -6   2   4     1103.41      907.00     62.55 o 
  -5   2   4     3850.40     4309.79    150.12 o 
  -4   2   4     3151.44     3333.99    112.59 o 
  -3   2   4     4559.49     4835.23    125.10 o 
  -2   2   4     1016.51      932.02     56.30 o 
  -1   2   4     2402.98     2589.63     93.83 o 
   0   2   4       43.38       18.77     37.53 o 
   1   2   4     4219.74     4291.03    156.38 o 
   2   2   4     5256.95     5667.16    218.93 o 
   3   2   4     9133.69     9889.38    344.03 o 
   4   2   4     1382.24     1363.62     75.06 o 
   5   2   4     1043.32     1069.63     68.81 o 
   6   2   4        5.16       50.04     75.06 o 
   7   2   4      694.25      594.24     75.06 o 
  -7   3   4      146.12       75.06    150.12 o 
  -6   3   4     2072.07     1939.09     93.83 o 
  -5   3   4        1.26       12.51     43.79 o 
  -4   3   4       72.54       81.32     37.53 o 
  -3   3   4      288.49      287.74     37.53 o 
  -2   3   4    17079.98    18571.52    756.87 o 
  -1   3   4      500.67      450.37     43.79 o 
   0   3   4    17391.45    19071.94    775.64 o 
   1   3   4      446.57      569.22     56.30 o 
   2   3   4      807.87      863.21     56.30 o 
   3   3   4       66.46      131.36     50.04 o 
   4   3   4     1197.49     1263.54     62.55 o 
   5   3   4      188.38      218.93     62.55 o 
   6   3   4     3522.55     3502.88    281.48 o 
   7   3   4        0.43      -18.77     68.81 o 
  -7   4   4      230.30      325.27    262.72 o 
  -6   4   4      818.97      713.09     75.06 o 
  -5   4   4     4846.60     5441.98    187.65 o 
  -4   4   4     1380.64     1438.68     62.55 o 
  -3   4   4     7126.56     7593.75    187.65 o 
  -2   4   4      221.10      181.40     50.04 o 
  -1   4   4      213.30      256.46     37.53 o 
   0   4   4      317.16      356.54     43.79 o 
   1   4   4     6443.25     6624.20    237.70 o 
   2   4   4     2235.18     2220.58     87.57 o 
   3   4   4     9326.07     9870.62    400.33 o 
   4   4   4      932.60      850.70     68.81 o 
   5   4   4      508.16      406.58     68.81 o 
   6   4   4       42.34       12.51     68.81 o 
   7   4   4      329.85      200.16     75.06 o 
  -7   5   4     1322.11     1351.11    319.01 o 
  -6   5   4     1596.89     1469.96     93.83 o 
  -5   5   4      355.10      331.52     56.30 o 
  -4   5   4       12.52       31.28     62.55 o 
  -3   5   4     1697.44     1757.70     62.55 o 
  -2   5   4      421.65      487.90     56.30 o 
  -1   5   4    10735.49    11334.32    356.54 o 
   0   5   4     4969.67     5304.36    156.38 o 
   1   5   4     1915.43     1751.44     68.81 o 
   2   5   4      246.13      150.12     56.30 o 
   3   5   4      112.25       56.30     56.30 o 
   4   5   4     1660.89     1826.50    106.34 o 
   5   5   4     1908.73     1613.83    137.61 o 
   6   5   4     2151.65     1876.54    143.87 o 
   7   5   4      972.56      913.25    100.08 o 
  -7   6   4       11.75      -50.04    112.59 o 
  -6   6   4      826.61      781.89     87.57 o 
  -5   6   4      152.07       56.30     68.81 o 
  -4   6   4     6376.32     6911.94    212.67 o 
  -3   6   4      727.46      719.34     56.30 o 
  -2   6   4     2237.85     2220.58     87.57 o 
  -1   6   4       44.07       37.53     50.04 o 
   0   6   4      589.70      512.92     62.55 o 
   1   6   4      370.31      400.33     62.55 o 
   2   6   4     8941.87     9632.92    375.31 o 
   3   6   4      484.54      494.16     62.55 o 
   4   6   4     3362.37     3421.56    150.12 o 
   5   6   4      183.99      162.63     68.81 o 
   6   6   4        4.73        0.00     87.57 o 
  -6   7   4      111.65      100.08     68.81 o 
  -5   7   4      683.89      619.26     62.55 o 
  -4   7   4       37.78       31.28     50.04 o 
  -3   7   4     1864.84     2039.18     75.06 o 
  -2   7   4      161.75      131.36     50.04 o 
  -1   7   4    11266.87    12510.29    431.60 o 
   0   7   4      854.73      838.19     68.81 o 
   1   7   4     4330.38     4710.12    193.91 o 
   2   7   4        1.10        6.26     75.06 o 
   3   7   4      130.32      225.19     68.81 o 
   4   7   4       87.32      112.59     68.81 o 
   5   7   4     3414.23     3784.36    250.21 o 
   6   7   4      173.46      193.91     87.57 o 
  -6   8   4      573.70      537.94     75.06 o 
  -5   8   4     1833.89     1982.88    100.08 o 
  -4   8   4     2310.90     2264.36    106.34 o 
  -3   8   4     2743.08     2777.28    112.59 o 
  -2   8   4     2205.51     2258.11     81.32 o 
  -1   8   4        0.40       31.28     68.81 o 
   0   8   4      140.32      187.65     75.06 o 
   1   8   4     1907.90     2045.43    118.85 o 
   2   8   4     4017.88     3940.74    181.40 o 
   3   8   4     3954.14     4103.37    187.65 o 
   4   8   4     2425.08     2508.31    150.12 o 
   5   8   4      288.65      218.93    112.59 o 
   6   8   4       14.01      -18.77    100.08 o 
  -6   9   4     1249.58     1238.52    131.36 o 
  -5   9   4      233.50      218.93     87.57 o 
  -4   9   4      133.61      112.59     62.55 o 
  -3   9   4       13.72       -6.26     56.30 o 
  -2   9   4     3668.17     3790.62    125.10 o 
  -1   9   4       59.17      112.59     75.06 o 
   0   9   4     6696.34     7406.09    325.27 o 
   1   9   4      358.23      419.09     75.06 o 
   2   9   4      638.66      556.71     81.32 o 
   3   9   4      169.94      143.87     81.32 o 
   4   9   4      820.25      688.07     93.83 o 
   5   9   4      390.48      337.78     87.57 o 
   6   9   4     2562.28     2639.67    193.91 o 
  -5  10   4     2344.82     2120.49    150.12 o 
  -4  10   4       18.33      -37.53     68.81 o 
  -3  10   4     2707.72     2877.37    118.85 o 
  -2  10   4       60.18       68.81     50.04 o 
  -1  10   4      211.10      250.21     56.30 o 
   0  10   4      361.44      425.35     81.32 o 
   1  10   4     3141.69     3602.96    200.16 o 
   2  10   4      329.95      325.27     93.83 o 
   3  10   4     4144.45     4922.80    250.21 o 
   4  10   4      163.72      175.14    100.08 o 
   5  10   4      571.78      519.18    106.34 o 
  -5  11   4      223.82      206.42     93.83 o 
  -4  11   4       16.73       18.77     87.57 o 
  -3  11   4      268.61      212.67     62.55 o 
  -2  11   4     2000.18     1939.09     93.83 o 
  -1  11   4     1760.27     1751.44     81.32 o 
   0  11   4     1835.06     1870.29    125.10 o 
   1  11   4      529.35      444.12     93.83 o 
   2  11   4      113.78      131.36     87.57 o 
   3  11   4      140.54       43.79    106.34 o 
   4  11   4     1502.35     1394.90    125.10 o 
   5  11   4      609.41      500.41    118.85 o 
  -4  12   4     2281.33     2383.21    150.12 o 
  -3  12   4      662.19      537.94    112.59 o 
  -2  12   4      845.08      907.00    100.08 o 
  -1  12   4       61.47       62.55     43.79 o 
   0  12   4      895.26      913.25     68.81 o 
   1  12   4      296.05      193.91    125.10 o 
   2  12   4     2128.81     2264.36    125.10 o 
   3  12   4      280.16      300.25    100.08 o 
   4  12   4     1299.97     1182.22    150.12 o 
  -3  13   4      424.15      394.07    112.59 o 
  -2  13   4        5.79       62.55    106.34 o 
  -1  13   4     2302.12     2708.48    150.12 o 
   0  13   4        0.24        0.00     93.83 o 
   1  13   4     1549.81     1588.81     93.83 o 
   2  13   4        5.50        0.00     93.83 o 
   3  13   4       97.73       37.53    137.61 o 
  -2  14   4      520.14      425.35    118.85 o 
  -1  14   4       35.86       31.28    118.85 o 
   0  14   4      206.95      181.40    118.85 o 
   1  14   4      257.87      -37.53    231.44 o 
   2  14   4     1775.10     1701.40    156.38 o 
  -7   0   5        5.22       68.81     81.32 o 
  -5   0   5     3617.96     3552.92    187.65 o 
  -3   0   5    11586.03    12635.39    537.94 o 
  -1   0   5     2819.74     2914.90    162.63 o 
   1   0   5     3227.60     3440.33    193.91 o 
   3   0   5     5011.55     5341.89    306.50 o 
   5   0   5     3010.53     3040.00    218.93 o 
   7   0   5       57.57      -50.04    156.38 o 
  -7   1   5     1597.24     1376.13     75.06 o 
  -6   1   5     3053.02     3052.51    131.36 o 
  -5   1   5      399.33      306.50     43.79 o 
  -4   1   5      555.47      481.65     43.79 o 
  -3   1   5      100.01      137.61     50.04 o 
  -2   1   5     2891.52     3027.49    118.85 o 
  -1   1   5     1757.45     1864.03     81.32 o 
   0   1   5     9706.23    10483.62    319.01 o 
   1   1   5     1300.36     1044.61     93.83 o 
   2   1   5     2346.09     2345.68    125.10 o 
   3   1   5      204.19      150.12     56.30 o 
   4   1   5     1701.48     1557.53     81.32 o 
   5   1   5      589.44      512.92     75.06 o 
   6   1   5     2471.06     2339.42    187.65 o 
   7   1   5      264.17      218.93    112.59 o 
  -7   2   5      111.30      206.42     87.57 o 
  -6   2   5       38.27       18.77     68.81 o 
  -5   2   5      541.79      494.16     56.30 o 
  -4   2   5     5822.86     6167.57    206.42 o 
  -3   2   5     2101.98     2158.02     81.32 o 
  -2   2   5     3946.48     4272.26    143.87 o 
  -1   2   5      321.40      268.97     43.79 o 
   0   2   5      330.45      275.23     43.79 o 
   1   2   5      654.47      675.56     50.04 o 
   2   2   5     6981.76     7218.44    281.48 o 
   3   2   5     4461.77     4916.54    181.40 o 
   4   2   5     3842.15     4197.20    200.16 o 
   5   2   5     1381.93     1338.60     87.57 o 
   6   2   5      179.63       75.06    100.08 o 
   7   2   5       26.17      -50.04     93.83 o 
  -7   3   5     2285.13     2833.58    243.95 o 
  -6   3   5        6.95       12.51     75.06 o 
  -5   3   5     2028.00     1688.89    100.08 o 
  -4   3   5        0.79       37.53     50.04 o 
  -3   3   5       17.57       43.79     56.30 o 
  -2   3   5        1.90      -18.77     43.79 o 
  -1   3   5     7663.19     8475.72    287.74 o 
   0   3   5      320.11      300.25     50.04 o 
   1   3   5    10080.03    11109.14    406.58 o 
   2   3   5      334.37      356.54     62.55 o 
   3   3   5       20.85       18.77     62.55 o 
   4   3   5      378.03      369.05     68.81 o 
   5   3   5     2480.35     2583.37    150.12 o 
   6   3   5       60.21       37.53     81.32 o 
   7   3   5     2564.30     2101.73    212.67 o 
  -7   4   5       11.99      -50.04    181.40 o 
  -6   4   5      422.15      475.39     81.32 o 
  -5   4   5      305.23      212.67     68.81 o 
  -4   4   5     4271.82     4397.37    175.14 o 
  -3   4   5      611.15      544.20     43.79 o 
  -2   4   5     7390.21     8069.14    293.99 o 
  -1   4   5       20.09       31.28     43.79 o 
   0   4   5       22.66      -31.28     56.30 o 
   1   4   5      175.86      218.93     62.55 o 
   2   4   5     2891.19     2921.15    125.10 o 
   3   4   5     1147.24     1044.61     81.32 o 
   4   4   5     6105.15     6718.03    406.58 o 
   5   4   5     1196.68     1007.08    106.34 o 
   6   4   5      422.93      306.50     87.57 o 
  -6   5   5     1710.09     1582.55    112.59 o 
  -5   5   5     1381.30     1307.33     87.57 o 
  -4   5   5      347.62      369.05     75.06 o 
  -3   5   5      400.82      400.33     56.30 o 
  -2   5   5      551.79      456.63     62.55 o 
  -1   5   5     2891.25     2771.03    125.10 o 
   0   5   5     6045.87     6098.77    231.44 o 
   1   5   5     4474.12     5029.14    187.65 o 
   2   5   5     1800.33     1832.76    106.34 o 
   3   5   5       23.10      -18.77    100.08 o 
   4   5   5      388.63      350.29     75.06 o 
   5   5   5     1117.31     1150.95     93.83 o 
   6   5   5     1757.06     1351.11    150.12 o 
  -6   6   5       90.80      125.10     87.57 o 
  -5   6   5     1377.82     1200.99     75.06 o 
  -4   6   5      264.48      137.61     68.81 o 
  -3   6   5     8067.84     8794.73    337.78 o 
  -2   6   5      152.51      143.87     62.55 o 
  -1   6   5     1711.36     1876.54     93.83 o 
   0   6   5        2.65      -37.53     62.55 o 
   1   6   5     2065.28     2082.96    118.85 o 
   2   6   5      317.31      287.74     81.32 o 
   3   6   5     6065.09     6549.14    331.52 o 
   4   6   5      133.95       81.32     68.81 o 
   5   6   5     1260.15     1038.35    106.34 o 
   6   6   5       14.90       31.28    118.85 o 
  -6   7   5     2041.25     2151.77    156.38 o 
  -5   7   5      262.80      287.74     68.81 o 
  -4   7   5      120.58      112.59     56.30 o 
  -3   7   5       14.38      -62.55     62.55 o 
  -2   7   5     2582.98     2764.77    125.10 o 
  -1   7   5        8.66      -12.51     62.55 o 
   0   7   5     7517.00     8281.81    387.82 o 
   1   7   5      761.74      650.53     93.83 o 
   2   7   5     2330.00     2489.55    137.61 o 
   3   7   5        4.18      -18.77     81.32 o 
   4   7   5      201.91      287.74     81.32 o 
   5   7   5      292.66      218.93     93.83 o 
   6   7   5     1769.42     1563.79    237.70 o 
  -6   8   5      226.92      218.93    106.34 o 
  -5   8   5     1183.20     1013.33     87.57 o 
  -4   8   5     1593.50     1682.63    106.34 o 
  -3   8   5     2255.27     2251.85     93.83 o 
  -2   8   5     1876.32     1970.37     93.83 o 
  -1   8   5      343.17      394.07     81.32 o 
   0   8   5      144.89      125.10     93.83 o 
   1   8   5      980.73      869.47     93.83 o 
   2   8   5     1110.80     1169.71     93.83 o 
   3   8   5     2630.57     2520.82    143.87 o 
   4   8   5     2006.62     1895.31    137.61 o 
   5   8   5      780.64      806.91    112.59 o 
  -5   9   5      910.64      957.04    106.34 o 
  -4   9   5       95.74       37.53     68.81 o 
  -3   9   5      180.76      181.40     62.55 o 
  -2   9   5      445.89      394.07     62.55 o 
  -1   9   5     5224.46     5842.31    237.70 o 
   0   9   5      754.82      819.42     93.83 o 
   1   9   5     3848.66     4109.63    300.25 o 
   2   9   5      370.21      331.52     93.83 o 
   3   9   5       40.80       81.32     93.83 o 
   4   9   5       27.26       50.04     93.83 o 
   5   9   5     1204.16     1463.70    143.87 o 
  -5  10   5       32.71       62.55    106.34 o 
  -4  10   5     3390.63     3452.84    175.14 o 
  -3  10   5      121.44      143.87     62.55 o 
  -2  10   5     2623.40     2420.74    118.85 o 
  -1  10   5      166.47      168.89     93.83 o 
   0  10   5       49.02      -18.77     93.83 o 
   1  10   5      169.16      125.10     93.83 o 
   2  10   5     2596.07     2802.30    143.87 o 
   3  10   5      171.94      206.42    106.34 o 
   4  10   5     2058.91     1832.76    193.91 o 
   5  10   5       14.20      112.59    137.61 o 
  -4  11   5       24.46      -18.77    100.08 o 
  -3  11   5       54.38        6.26     75.06 o 
  -2  11   5      399.20      319.01     68.81 o 
  -1  11   5     2045.79     2414.49    125.10 o 
   0  11   5     1493.50     1432.43    125.10 o 
   1  11   5     1994.52     2233.09    162.63 o 
   2  11   5      582.65      644.28    112.59 o 
   3  11   5      685.46      519.18    118.85 o 
   4  11   5      103.39      156.38    137.61 o 
  -3  12   5     2147.71     2183.05    143.87 o 
  -2  12   5      285.57      281.48     75.06 o 
  -1  12   5      810.78      700.58     81.32 o 
   0  12   5        0.11      -43.79    112.59 o 
   1  12   5      544.04      444.12    131.36 o 
   2  12   5      752.10      681.81    162.63 o 
   3  12   5     1280.78     1169.71    281.48 o 
  -2  13   5     1013.94     1007.08    106.34 o 
  -1  13   5        0.04       31.28     68.81 o 
   0  13   5     2890.94     3333.99    225.19 o 
   1  13   5        5.84     -106.34    231.44 o 
   2  13   5      956.47      587.98    250.21 o 
  -6   0   6       24.25      -25.02     81.32 o 
  -4   0   6     2082.84     1782.72    131.36 o 
  -2   0   6     8417.60     9420.25    550.45 o 
   0   0   6     3185.80     4003.29    275.23 o 
   2   0   6     3559.37     3721.81    237.70 o 
   4   0   6     4763.24     4572.51    369.05 o 
   6   0   6     1129.75      950.78    150.12 o 
  -6   1   6      506.80      300.25     68.81 o 
  -5   1   6     2324.05     2214.32    118.85 o 
  -4   1   6      241.25      231.44     56.30 o 
  -3   1   6        0.32       31.28     62.55 o 
  -2   1   6      109.42      137.61     50.04 o 
  -1   1   6     4436.16     4416.13    337.78 o 
   0   1   6     2340.86     2564.61    125.10 o 
   1   1   6     6095.82     6605.43    243.95 o 
   2   1   6     1697.82     1520.00    100.08 o 
   3   1   6     1733.42     1801.48     87.57 o 
   4   1   6      345.91      231.44     81.32 o 
   5   1   6      646.52      656.79     87.57 o 
   6   1   6      646.55      544.20     93.83 o 
  -6   2   6        0.01      -43.79     62.55 o 
  -5   2   6      669.51      644.28     68.81 o 
  -4   2   6     1748.32     1457.45     75.06 o 
  -3   2   6     4873.11     5135.47    400.33 o 
  -2   2   6     2439.39     2758.52    125.10 o 
  -1   2   6     2471.75     2433.25    118.85 o 
   0   2   6       23.68        0.00     50.04 o 
   1   2   6       77.33      106.34     56.30 o 
   2   2   6      753.29      725.60     68.81 o 
   3   2   6     3663.46     3959.51    162.63 o 
   4   2   6     1192.03     1069.63     93.83 o 
   5   2   6     1522.15     1482.47    112.59 o 
   6   2   6      183.92      156.38     93.83 o 
  -6   3   6     3084.47     2871.11    212.67 o 
  -5   3   6       94.89      125.10     68.81 o 
  -4   3   6     1797.62     1582.55     87.57 o 
  -3   3   6       87.52       37.53     81.32 o 
  -2   3   6      786.60      706.83     62.55 o 
  -1   3   6       18.02      -25.02     62.55 o 
   0   3   6     7659.53     8331.85    331.52 o 
   1   3   6      223.29      212.67     56.30 o 
   2   3   6     4927.33     5273.09    231.44 o 
   3   3   6       26.21       12.51     68.81 o 
   4   3   6       43.26       12.51     68.81 o 
   5   3   6       17.64       68.81     75.06 o 
   6   3   6     1838.56     1601.32    200.16 o 
  -6   4   6        2.42      -12.51     87.57 o 
  -5   4   6      946.47      825.68     68.81 o 
  -4   4   6      424.35      412.84     56.30 o 
  -3   4   6     4742.08     5054.16    225.19 o 
  -2   4   6     1475.23     1419.92    100.08 o 
  -1   4   6     4620.03     4885.27    281.48 o 
   0   4   6      268.04      231.44     56.30 o 
   1   4   6      650.70      606.75     68.81 o 
   2   4   6      175.87      256.46     68.81 o 
   3   4   6     3803.08     4322.30    187.65 o 
   4   4   6      223.94      150.12     75.06 o 
   5   4   6     2169.44     2151.77    231.44 o 
   6   4   6       55.14        6.26    106.34 o 
  -6   5   6      770.72      763.13     93.83 o 
  -5   5   6     1574.54     1532.51     93.83 o 
  -4   5   6      502.93      369.05     81.32 o 
  -3   5   6       31.00        6.26     50.04 o 
  -2   5   6     1481.88     1582.55     87.57 o 
  -1   5   6     3111.41     3227.65    137.61 o 
   0   5   6     2304.02     2245.60    143.87 o 
   1   5   6     4371.68     4566.26    206.42 o 
   2   5   6     1765.96     1720.16     87.57 o 
   3   5   6      658.91      619.26     87.57 o 
   4   5   6        6.75      -25.02     87.57 o 
   5   5   6      382.82      406.58     93.83 o 
   6   5   6      475.92      469.14    125.10 o 
  -6   6   6      105.59      106.34    118.85 o 
  -5   6   6        5.60       25.02     75.06 o 
  -4   6   6     2554.95     2483.29    143.87 o 
  -3   6   6       87.97      131.36     62.55 o 
  -2   6   6     4864.99     5773.50    312.76 o 
  -1   6   6      181.84      131.36     62.55 o 
   0   6   6      323.35      319.01     68.81 o 
   1   6   6       26.87       -6.26     75.06 o 
   2   6   6     2931.82     3233.91    175.14 o 
   3   6   6      190.87      143.87     81.32 o 
   4   6   6     3582.06     3878.19    237.70 o 
   5   6   6      223.07      325.27    131.36 o 
  -5   7   6     2292.11     2258.11    150.12 o 
  -4   7   6       56.15       93.83     75.06 o 
  -3   7   6      414.15      400.33     68.81 o 
  -2   7   6     1098.52      982.06     93.83 o 
  -1   7   6     1636.82     1782.72    112.59 o 
   0   7   6      344.84      362.80    106.34 o 
   1   7   6     4540.39     4828.97    225.19 o 
   2   7   6      398.24      419.09     87.57 o 
   3   7   6      900.66      900.74    118.85 o 
   4   7   6       16.83       75.06    112.59 o 
   5   7   6      610.22      469.14    131.36 o 
  -5   8   6      192.95      168.89    100.08 o 
  -4   8   6     1013.90     1113.42     87.57 o 
  -3   8   6     1045.27     1194.73     87.57 o 
  -2   8   6     1655.26     1763.95    118.85 o 
  -1   8   6     2345.99     2408.23    187.65 o 
   0   8   6      187.72      212.67     87.57 o 
   1   8   6       59.14      100.08    112.59 o 
   2   8   6      515.28      337.78    118.85 o 
   3   8   6     1063.91      963.29    112.59 o 
   4   8   6     1668.06     1645.10    137.61 o 
   5   8   6      714.43      844.44    168.89 o 
  -4   9   6      613.27      587.98     87.57 o 
  -3   9   6        2.19      -56.30     75.06 o 
  -2   9   6      231.98      181.40     75.06 o 
  -1   9   6      358.10      387.82    100.08 o 
   0   9   6     2725.92     3058.77    168.89 o 
   1   9   6      416.97      419.09    100.08 o 
   2   9   6     2207.53     1995.39    156.38 o 
   3   9   6       28.22      -12.51    100.08 o 
   4   9   6        2.48        6.26    137.61 o 
  -4  10   6       45.37      -31.28     87.57 o 
  -3  10   6     2876.49     2889.88    162.63 o 
  -2  10   6       60.34       93.83     75.06 o 
  -1  10   6     1170.08     1301.07    150.12 o 
   0  10   6        0.04      100.08    118.85 o 
   1  10   6      120.67      175.14    112.59 o 
   2  10   6        1.50       12.51    106.34 o 
   3  10   6     2669.17     2439.51    187.65 o 
   4  10   6       13.56      131.36    175.14 o 
  -3  11   6        7.20       25.02     93.83 o 
  -2  11   6       81.38       43.79     87.57 o 
  -1  11   6      564.35      469.14    118.85 o 
   0  11   6     1984.58     2032.92    168.89 o 
   1  11   6      989.64      881.98    125.10 o 
   2  11   6      682.77      531.69    250.21 o 
   3  11   6      318.75      206.42    168.89 o 
  -2  12   6     1443.74     1563.79    137.61 o 
  -1  12   6       55.59       50.04    112.59 o 
   0  12   6      205.52      281.48    250.21 o 
   1  12   6       20.51       37.53    250.21 o 
   2  12   6     1185.38      938.27    262.72 o 
  -5   0   7      114.60       56.30    125.10 o 
  -3   0   7     3501.27     3446.58    356.54 o 
  -1   0   7     2894.40     2733.50    187.65 o 
   1   0   7        0.48      -50.04     93.83 o 
   3   0   7     4930.41     4991.61    387.82 o 
   5   0   7     2723.17     2796.05    250.21 o 
  -6   1   7     1467.29     1351.11    100.08 o 
  -5   1   7     1095.15      988.31    106.34 o 
  -4   1   7     2214.07     2158.02    125.10 o 
  -3   1   7      290.27      287.74     87.57 o 
  -2   1   7        5.55        6.26     56.30 o 
  -1   1   7      527.74      519.18     68.81 o 
   0   1   7     3824.84     4084.61    193.91 o 
   1   1   7     1514.17     1476.21     87.57 o 
   2   1   7     3521.40     3790.62    168.89 o 
   3   1   7        6.19       43.79     75.06 o 
   4   1   7      375.27      344.03     87.57 o 
   5   1   7       58.92       68.81    100.08 o 
  -6   2   7       61.48       37.53     81.32 o 
  -5   2   7       32.64       -6.26     75.06 o 
  -4   2   7      932.37      938.27     75.06 o 
  -3   2   7     1352.73     1269.79     87.57 o 
  -2   2   7     3850.13     4165.93    200.16 o 
  -1   2   7     1893.02     1864.03    106.34 o 
   0   2   7     1178.89     1332.35     81.32 o 
   1   2   7      170.66      162.63     68.81 o 
   2   2   7      194.89      187.65     68.81 o 
   3   2   7      321.47      325.27     93.83 o 
   4   2   7     3428.53     3502.88    206.42 o 
   5   2   7      886.44      813.17    106.34 o 
  -5   3   7     2266.60     2358.19    143.87 o 
  -4   3   7        2.36       68.81     68.81 o 
  -3   3   7      797.69      706.83     87.57 o 
  -2   3   7        1.41       12.51     68.81 o 
  -1   3   7     1143.06     1138.44     81.32 o 
   0   3   7        9.21       37.53     68.81 o 
   1   3   7     5563.40     6017.45    356.54 o 
   2   3   7       52.97       43.79     68.81 o 
   3   3   7     2245.49     2314.40    125.10 o 
   4   3   7        7.82       18.77     93.83 o 
   5   3   7       33.20      -31.28    131.36 o 
  -5   4   7       12.55      -25.02     81.32 o 
  -4   4   7     1079.20     1082.14     81.32 o 
  -3   4   7      538.51      331.52     93.83 o 
  -2   4   7     2776.64     2627.16    175.14 o 
  -1   4   7      393.34      369.05     68.81 o 
   0   4   7     1658.38     1532.51    106.34 o 
   1   4   7        7.47      -18.77     81.32 o 
   2   4   7      614.11      481.65     81.32 o 
   3   4   7      401.72      262.72     81.32 o 
   4   4   7     2523.97     2376.95    162.63 o 
   5   4   7      245.86      206.42    168.89 o 
  -5   5   7      736.38      562.96    112.59 o 
  -4   5   7     1134.45     1075.88     93.83 o 
  -3   5   7      708.99      544.20     87.57 o 
  -2   5   7       27.61       18.77     87.57 o 
  -1   5   7      557.29      619.26     81.32 o 
   0   5   7     1632.10     1720.16    100.08 o 
   1   5   7     1568.00     1613.83    100.08 o 
   2   5   7     1827.08     1813.99    112.59 o 
   3   5   7     1048.55      938.27    112.59 o 
   4   5   7      143.55       93.83    106.34 o 
   5   5   7        3.91      -50.04    156.38 o 
  -5   6   7       93.64      137.61    118.85 o 
  -4   6   7      156.40      125.10    106.34 o 
  -3   6   7     2005.86     2070.45    131.36 o 
  -2   6   7      585.70      481.65     93.83 o 
  -1   6   7     2539.03     2796.05    175.14 o 
   0   6   7       90.07       56.30     75.06 o 
   1   6   7      371.92      337.78     81.32 o 
   2   6   7       42.14       -6.26     81.32 o 
   3   6   7     1751.75     1670.12    131.36 o 
   4   6   7       33.12       50.04    137.61 o 
   5   6   7     2646.68     2814.81    262.72 o 
  -4   7   7     1535.33     1551.28    106.34 o 
  -3   7   7      323.60      225.19     81.32 o 
  -2   7   7       44.90      -18.77    162.63 o 
  -1   7   7      111.77       93.83    156.38 o 
   0   7   7     3597.51     3502.88    193.91 o 
   1   7   7       34.95       18.77     93.83 o 
   2   7   7     2664.48     2577.12    175.14 o 
   3   7   7       39.41       31.28    125.10 o 
   4   7   7       71.64      218.93    143.87 o 
  -4   8   7      834.14      625.51    131.36 o 
  -3   8   7     1913.54     1701.40    112.59 o 
  -2   8   7     1123.68     1175.97    125.10 o 
  -1   8   7     2288.95     2414.49    156.38 o 
   0   8   7      535.09      506.67    106.34 o 
   1   8   7       34.07      -12.51    106.34 o 
   2   8   7      463.37      400.33    118.85 o 
   3   8   7      533.92      500.41    131.36 o 
   4   8   7      989.47      763.13    168.89 o 
  -3   9   7      334.71      437.86    118.85 o 
  -2   9   7        0.08        6.26    125.10 o 
  -1   9   7      712.25      631.77    125.10 o 
   0   9   7       79.54       -6.26    118.85 o 
   1   9   7     3159.45     3227.65    225.19 o 
   2   9   7      367.08      275.23    150.12 o 
   3   9   7     1297.63      888.23    181.40 o 
  -3  10   7      134.23       56.30    118.85 o 
  -2  10   7     2490.77     2351.93    175.14 o 
  -1  10   7       69.18      187.65    150.12 o 
   0  10   7      631.19      406.58    237.70 o 
   2  10   7      121.28       37.53    243.95 o 
  -1  11   7      247.22      369.05    262.72 o 
   0  11   7      677.79      569.22    262.72 o 
   1  11   7     1392.50     1169.71    281.48 o 
  -4   0   8      783.01      575.47    143.87 o 
  -2   0   8     3735.22     3696.79    337.78 o 
   0   0   8     2376.60     2620.91    200.16 o 
   2   0   8      222.35       37.53    181.40 o 
   4   0   8      905.61      525.43    237.70 o 
  -5   1   8     1407.30     1332.35    106.34 o 
  -4   1   8      337.90      275.23    100.08 o 
  -3   1   8     1207.56     1163.46    112.59 o 
  -2   1   8       39.16      -31.28    118.85 o 
  -1   1   8       34.55      -37.53     81.32 o 
   0   1   8       91.75      187.65     81.32 o 
   1   1   8     2725.25     2983.70    168.89 o 
   2   1   8     1013.25      988.31    112.59 o 
   3   1   8     1959.22     1864.03    143.87 o 
   4   1   8       80.13       56.30    106.34 o 
  -5   2   8       30.03      131.36    106.34 o 
  -4   2   8       16.03       56.30    100.08 o 
  -3   2   8     1056.46     1057.12    100.08 o 
  -2   2   8     1300.24     1219.75    100.08 o 
  -1   2   8     3593.03     4040.82    206.42 o 
   0   2   8      886.91      800.66    100.08 o 
   1   2   8      469.10      437.86    125.10 o 
   2   2   8      116.75      -12.51    106.34 o 
   3   2   8      107.38       50.04     93.83 o 
   4   2   8      712.86      600.49    112.59 o 
  -5   3   8       74.13       12.51    112.59 o 
  -4   3   8     1751.70     1538.77    112.59 o 
  -3   3   8        2.75      112.59    100.08 o 
  -2   3   8       85.41      181.40    100.08 o 
  -1   3   8       32.30      -25.02     87.57 o 
   0   3   8     1520.39     1432.43    112.59 o 
   1   3   8       46.92      206.42    100.08 o 
   2   3   8     3971.18     4009.55    250.21 o 
   3   3   8       30.13      -12.51    100.08 o 
   4   3   8      800.80      794.40    125.10 o 
  -4   4   8       60.72      -37.53    100.08 o 
  -3   4   8     2043.07     2133.00    150.12 o 
  -2   4   8      540.68      638.02     93.83 o 
  -1   4   8     2992.07     3171.36    243.95 o 
   0   4   8      272.34      344.03    106.34 o 
   1   4   8      591.64      481.65     93.83 o 
   2   4   8       21.60       12.51    106.34 o 
   3   4   8      630.45      569.22    131.36 o 
   4   4   8      172.34      100.08    125.10 o 
  -4   5   8      957.57      869.47    100.08 o 
  -3   5   8      664.06      619.26    106.34 o 
  -2   5   8      583.40      544.20    100.08 o 
  -1   5   8       62.00       62.55     87.57 o 
   0   5   8      659.84      694.32     93.83 o 
   1   5   8     1987.91     2007.90    150.12 o 
   2   5   8     1098.58      975.80    106.34 o 
   3   5   8     1165.22     1050.86    125.10 o 
   4   5   8      200.52      175.14    143.87 o 
  -4   6   8      221.91      175.14    106.34 o 
  -3   6   8        0.26     -125.10    143.87 o 
  -2   6   8     3380.15     3296.46    250.21 o 
  -1   6   8        4.70      -12.51     93.83 o 
   0   6   8     1907.55     1907.82    137.61 o 
   1   6   8       10.26       31.28    100.08 o 
   2   6   8       23.04       25.02    112.59 o 
   3   6   8       44.78       31.28    181.40 o 
  -3   7   8      461.69      425.35    100.08 o 
  -2   7   8      162.24      275.23    125.10 o 
  -1   7   8       73.69        0.00    125.10 o 
   0   7   8      198.31     -143.87    143.87 o 
   1   7   8     1860.19     1607.57    168.89 o 
   2   7   8      231.67      187.65    150.12 o 
   3   7   8     1567.08     1463.70    319.01 o 
  -3   8   8      700.52      638.02    156.38 o 
  -2   8   8      611.47      775.64    168.89 o 
  -1   8   8      602.99      600.49    237.70 o 
   1   8   8      152.02       81.32    231.44 o 
  -1   9   8        1.40       -6.26    250.21 o 
   0   9   8      456.69      694.32    262.72 o 
   1   9   8      109.72      875.72    281.48 o 
  -3   0   9      510.08      781.89    231.44 o 
  -1   0   9     3247.67     3058.77    475.39 o 
   1   0   9     1364.11     1194.73    187.65 o 
   3   0   9      165.41      281.48    262.72 o 
  -3   1   9      433.35      337.78    118.85 o 
  -2   1   9      471.81      519.18    112.59 o 
  -1   1   9        0.12       93.83    150.12 o 
   0   1   9      331.98      225.19    112.59 o 
   1   1   9      442.64      456.63    112.59 o 
   2   1   9     1536.09     1207.24    131.36 o 
   3   1   9     1265.90     1288.56    218.93 o 
  -3   2   9       39.78       68.81    118.85 o 
  -2   2   9      761.78      713.09    131.36 o 
  -1   2   9      522.11      494.16    118.85 o 
   0   2   9     1598.73     1538.77    156.38 o 
   1   2   9      383.55      456.63    137.61 o 
   2   2   9        7.90     -168.89    175.14 o 
   3   2   9       37.01       81.32    181.40 o 
  -3   3   9     1752.48     1526.26    156.38 o 
  -2   3   9       11.90     -137.61    137.61 o 
  -1   3   9       20.74     -118.85    118.85 o 
   0   3   9        9.94        0.00    106.34 o 
   1   3   9      755.42      913.25    137.61 o 
   2   3   9       30.24      137.61    243.95 o 
   3   3   9     1532.13     1626.34    250.21 o 
  -3   4   9        0.42       56.30    162.63 o 
  -2   4   9     1157.49     1069.63    162.63 o 
  -1   4   9      192.91      225.19    125.10 o 
   0   4   9     1699.28     1570.04    225.19 o 
   1   4   9      242.71      300.25    181.40 o 
   2   4   9      302.74      231.44    181.40 o 
   3   4   9       60.07      -18.77    212.67 o 
  -2   5   9      132.85       12.51    181.40 o 
  -1   5   9       15.05       75.06    187.65 o 
   0   5   9      121.31      181.40    237.70 o 
   1   5   9      735.00      763.13    187.65 o 
   2   5   9      821.96      919.51    212.67 o 
  -2   6   9      170.16        0.00    193.91 o 
  -1   6   9     1888.46     1813.99    268.97 o 
   0   6   9      223.84      394.07    187.65 o 
   1   6   9      465.61      462.88    193.91 o 
   2   6   9       62.30       -6.26    206.42 o 
  -1   7   9        0.23     -175.14    268.97 o 
   0   7   9      105.97       50.04    193.91 o 
   0   0  10     1343.45     1351.11    312.76 o 
  -1   1  10      271.81      125.10    212.67 o 
   0   1  10        0.43      112.59    218.93 o 
   0   2  10      693.69      869.47    231.44 o 
                                                 
